# Supplementary material for: From a female perspective: plyometric training’s impact on jump, sprint, and change-of-direction performance in adult female athletes—a systematic review and meta-analysis
Source: Front Physiol. 2025 Sep 15;16:1633089. doi: 10.3389/fphys.2025.1633089 (PMC12477254; doi:10.3389/fphys.2025.1633089)
Supplement: Supplementary file 1 [file Table2.xlsx]

## Sheet: Sheet1
No.	Author	Publication year	Title	Reasons for Inclusion and Exclusion
1	R. Van Den Tillaar; L. Waade; T. Roaas	2015	COMPARISON OF THE EFFECTS OF 6 WEEKS OF SQUAT TRAINING WITH A PLYOMETRIC TRAINING PROGRAMME UPON DIFFERENT PHYSICAL PERFORMANCE TESTS IN ADOLESCENT TEAM HANDBALL PLAYERS	Excluded - Age criteria not met.
2	D. Tok; B. Ulusoy; G. Harput; F. Colakoglu; G. Baltaci	2015	Effect of plyometric exercise training on functional performance and muscle strenght in adolescent volleyball players	Excluded - Age criteria not met.
3	S. C. Tipsword	2006	Increasing vertical jump height in high school female volleyball players through the use of plyometric training and recovery	Excluded - Age criteria not met.
4	K. Talukdar; C. Harrison; M. R. McGuigan	2024	The effects of strength vs. plyometric training on sprinting kinetics in post peak height velocity (PHV) female athletes	Excluded - Age criteria not met.
5	R. Sylvester; M. Lehnert; I. Hanzlikova; J. Krejci	2024	The effect of plyometric training and moderating variables on stretch-shortening cycle function and physical qualities in female post peak height velocity volleyball players	Excluded - Age criteria not met.
6	S. SİTtİ; Y. KÖRoĞLu	2023	The Effect of Plyometric Training on Speed, Agility and Balance Performance of Adolescent Volleyball Players	Excluded - Age criteria not met.
7	I. Sannicandro; A. Piccinno; G. Cofano; C. Eirale; G. N. Bisciotti	2014	Effects of plyometric training on phases of jumping in young fencers	Excluded - Age criteria not met.
8	M. D. Rubley; A. C. Haase; W. R. Holcomb; T. J. Girouard; R. D. Tandy	2011	The effect of plyometric training on power and kicking distance in female adolescent soccer players	Excluded - Age criteria not met.
9	D. Rojano Ortega; A. J. Berral-Aguilar; F. J. Berral de la Rosa	2022	Kinetics and Vertical Stiffness of Female Volleyball Players: effect of Low-Intensity Plyometric Training	Excluded - Age criteria not met.
10	M. C. Richardson; W. Evans; P. Chesterton; M. Wright	2025	The effects of a 6-week sand- vs. Land-based jump training programme on frontal plane knee angle and jump performance in adolescent female football players	Excluded - Age criteria not met.
11	Z. Pancar; M. Bicer; M. Ozdal	2020	The effects of 8-week plyometric training on anaerobic power, balance and sprint performance of 12-14 aged female handball players	Excluded - Age criteria not met.
12	K. S. Noutsos; P. G. Meletakos; M. Kepesidou; G. C. Bogdanis	2024	Equal Effects of Low- and Moderate-Volume Supplementary Plyometric Training on Sprint, Change of Direction Ability, and Lower-Limb Power in Preadolescent Female Handball Players	Excluded - Age criteria not met.
13	K. S. Noutsos; P. Meletakos; P. Athanasiou; A. Tavlaridis; I. A. Bayios	2021	Effect of plyometric training on performance parameters in young handball players	Excluded - Age criteria not met.
14	B. Meszler; M. Vaczi	2019	Effects of short-term in-season plyometric training in adolescent female basketball players	Excluded - Age criteria not met.
15	B. T. McCormick; J. C. Hannon; M. Newton; B. Shultz; N. Detling; W. B. Young	2016	The Effects of Frontal- and Sagittal-Plane Plyometrics on Change-of-Direction Speed and Power in Adolescent Female Basketball Players	Excluded - Age criteria not met.
16	C. Marta; A. R. Alves; N. Casanova; H. P. Neiva; D. A. Marinho; M. Izquierdo; C. Nunes; M. C. Marques	2022	Suspension vs. Plyometric Training in Children's Explosive Strength	Excluded - Age criteria not met.
17	M. Lehnert; I. Lamrová; M. Elfmark	2009	CHANGES IN SPEED AND STRENGTH IN FEMALE VOLLEYBALL PLAYERS DURING AND AFTER A PLYOMETRIC TRAINING PROGRAM	Excluded - Age criteria not met.
18	M. Karahan; L. Elmas; H. Unlu	2024	The effect of plyometric training on physical performance characteristics and race times in young female 800-m runners	Excluded - Age criteria not met.
19	K. Idrizovic; B. Gjinovci; D. Sekulic; O. Uljevic; P. V. Joao; M. Spasic; T. Sattler	2018	The Effects of 3-Month Skill-Based and Plyometric Conditioning on Fitness Parameters in Junior Female Volleyball Players	Excluded - Age criteria not met.
20	M. M. Idriss; G. Abdelkader; R. Madani; Z. Mohammed; B. Ali	2022	Effect of plyometric training on improving vertical jump in female footballers (14-17 years old)	Excluded - Age criteria not met.
21	G. Harput; U. Toprak; F. F. Colakoglu; E. Temel; S. Saylisoy; G. Baltaci	2023	Effects of Plyometric Training on Sonographic Characteristics of Quadriceps Muscle and Patellar Tendon, Quadriceps Strength, and Jump Height in Adolescent Female Volleyball Players	Excluded - Age criteria not met.
22	E. Hall; D. C. Bishop; T. I. Gee	2016	Effect of plyometric training on handspring vault performance and functional power in youth female gymnasts	Excluded - Age criteria not met.
23	A. H. Haghighi; S. B. Hosseini; R. Askari; H. Shahrabadi; R. Ramirez-Campillo	2024	Effects of plyometric compared to high-intensity interval training on youth female basketball player's athletic performance	Excluded - Age criteria not met.
24	N. Gaamouri; M. Hammami; Y. Cherni; T. Rosemann; B. Knechtle; M. S. Chelly; R. van den Tillaar	2023	The effects of 10-week plyometric training program on athletic performance in youth female handball players	Excluded - Age criteria not met.
25	B. Figueira; E. Abade; N. Mateus; A. Weldon; J. Sampaio; R. Paulauskas	2025	Effect of weekly Plyometric training frequency on Adolescents female basketball players during in-season: A comparison of two vs. four sessions	Excluded - Age criteria not met.
26	D. Feng; W. Yang; L. Li	2024	Countermovement jump and reactive strength index of artistic gymnasts improve more with cluster-based plyometric training than with traditional methods	Excluded - Age criteria not met.
27	H. N. Falch; M. E. Haugen; E. L. Kristiansen; R. van den Tillaar	2022	Effect of Strength vs. Plyometric Training upon Change of Direction Performance in Young Female Handball Players	Excluded - Age criteria not met.
28	R. Di Brezzo; I. L. Fort; R. Diana	1988	The effects of a modified plyometric program on junior high female basketball players	Excluded - Age criteria not met.
29	M. J. Davies; B. Drury; R. Ramirez-Campillo; H. Chaabane; J. Moran	2021	Effect of Plyometric Training and Biological Maturation on Jump and Change of Direction Ability in Female Youth	Excluded - Age criteria not met.
30	G. C. Dallas; A. Tsopanidou; M. V. Mpaketea; V. Vlachos; I. Gkinis; L. Kavroulaki	2023	The effect of 4-weeks of plyometric training on Reactive Strength Index and leg stiffness on cross fit athletes	Excluded - Age criteria not met.
31	G. A. F. Correia; C. G. d. Freitas Júnior; H. A. A. d. S. Lira; S. F. M. d. Oliveira; W. R. d. Santos; C. K. d. F. B. d. Silva; P. H. V. d. Silva; P. P. Paes	2020	THE EFFECT OF PLYOMETRIC TRAINING ON VERTICAL JUMP PERFORMANCE IN YOUNG BASKETBALL ATHLETES	Excluded - Age criteria not met.
32	O. Cinar Medeni; F. Er; C. Suveren Erdogan; U. G. Ipekoglu; F. F. Colakoglu; G. Baltaci	2015	The effects of 12-week plyometric training program on lower and upper extremity performance in pre-pubertal female volleyball players	Excluded - Age criteria not met.
33	H. Chaabene; Y. Negra; J. Moran; O. Prieske; S. Sammoud; R. Ramirez-Campillo; U. Granacher	2021	Plyometric Training Improves Not Only Measures of Linear Speed, Power, and Change-of-Direction Speed But Also Repeated Sprint Ability in Young Female Handball Players	Excluded - Age criteria not met.
34	S. Cardiel-Sánchez; A. Rubio-Peirotén; A. Molina-Molina; C. García-Cebadera Gómez; A. Almenar-Arasanz; A. Ráfales-Perucha; L. E. Roche-Seruendo; A. Cartón-Llorente	2024	Effects of Plyometric Training on Running Biomechanics and Jumping Ability of U14 Athletes	Excluded - Age criteria not met.
35	D. G. Balasas; S. Kellis; K. Christoulas; T. M. Bampouras	2022	An Off-season Plyometric and Resistance Training Programme to Improve Vertical Jump Height in Adolescent Female Volleyball Players	Excluded - Age criteria not met.
36	G. Attene; E. Iuliano; A. Di Cagno; G. Calcagno; W. Moalla; G. Aquino; J. Padulo	2015	Improving neuromuscular performance in young basketball players: plyometric vs. technique training	Excluded - Age criteria not met.
37	A. R. Assunção; M. Bottaro; E. A. Cardoso; D. P. Dantas da Silva; M. Ferraz; C. A. Vieira; P. Gentil	2018	Effects of a low-volume plyometric training in anaerobic performance of adolescent athletes	Excluded - Age criteria not met.
38	K. Salonikidis; A. Zafeiridis	2008	The effects of plyometric, tennis-drills, and combined training on reaction, lateral and linear speed, power, and strength in novice tennis players	Excluded - No required indicators present.
39	K. Ngangomcha; L. T. Singh	2024	Evaluation of Plyometric Training on Skill Abilities of Women Soccer Players	Excluded - No required indicators present.
40	V. F. Neves da Silva; S. d. S. Aguiar; C. V. Sousa; R. d. C. Sotero; J. M. S. Filho; I. Oliveira; M. R. Mota; H. G. Simoes; M. M. Sales	2017	Effects of short-term plyometric training on physical fitness parameters in female futsal athletes	Excluded - No required indicators present.
41	K. Mackala; A. Synowka; M. Corluka; J. Vodicar	2020	IMPACT OF PLYOMETRIC TRAINING ON THE POWER OF LOWER LIMBS IN MODERATELY ADVANCED FEMALE VOLLEYBALL PLAYERS	Excluded - No required indicators present.
42	N. Kumar; A. N. Badwe	2024	Effect of 12 weeks of selective cardiorespiratory endurance and plyometrics training on 800-meter rural collegiate athletes: a randomised controlled trial	Excluded - No required indicators present.
43	N. J. Chimera; K. A. Swanik; C. B. Swanik; S. J. Straub	2004	Effects of plyometric training on muscle-activation strategies and performance in female athletes	Excluded - No required indicators present.
44	C. Chaudhary; B. Jhajharia	2010	Effects of plyometric exercises on selected motor abilities of university level female basketball players	Excluded - No required indicators present.
45	A. C. Brown; T. J. Wells; M. L. Schade; D. L. Smith; P. C. Fehling	2007	Effects of plyometric training versus traditional weight training on strength, power, and aesthetic jumping ability in female collegiate dancers	Excluded - No required indicators present.
46	R. Alikhani; S. Shahrjerdi; M. Golpaigany; M. Kazemi	2019	The effect of a six-week plyometric training on dynamic balance and knee proprioception in female badminton players	Excluded - No required indicators present.
47	M. P. Guimarães; R. D. O. Silva; I. A. D. Santos; G. P. D. Silva; Y. A. C. Campos; S. F. D. Silva; P. H. S. M. De Azevedo	2023	Effect of 4 weeks of plyometric training in the pre-competitive period on volleyball athletes' performance	Excluded - Data does not conform.
48	Y. Paktas	2021	The effectiveness of two types of resistance training program and plyometric on the performance of female basketball players	Excluded - Data does not conform.
49	G. C. Bogdanis; O. Donti; A. Papia; A. Donti; N. Apostolidis; W. A. Sands	2019	Effect of Plyometric Training on Jumping, Sprinting and Change of Direction Speed in Child Female Athletes	Excluded - Age criteria not met.
50	P. Pinheiro Paes; G. A. Fernandes Correia; V. De Oliveira Damasceno; E. V. Ramalho Lucena; I. GuimarÃEs Alexandre; L. Ramos Da Silva; W. R. Dos Santos; C. G. De Freitas JÚNior	2022	Effect of plyometric training on sprint and change of direction speed in young basketball athletes	Excluded - Male participants only.
51	S. Brini; D. Boullosa; J. Calleja-Gonzalez; R. Ramirez-Campillo; H. Nobari; C. Castagna; F. M. Clemente; L. P. Ardigo	2023	Neuromuscular and balance adaptations following basketball-specific training programs based on combined drop jump and multidirectional repeated sprint versus multidirectional plyometric training	Excluded - Male participants only.
52	A. K. Amar; S. Nuhmani; M. H. Khan; M. John; S. J. Kachanathu; G. Kadyan; Q. I. Muaidi	2021	Comparison of instability resistance training, traditional resistance training and plyometric training on athletic performance parameters	Excluded - Male participants only.
53	D. Lum; T. M. Barbosa; A. R. Aziz; G. Balasekaran	2023	Effects of Isometric Strength and Plyometric Training on Running Performance: a Randomized Controlled Study	Excluded - Studies including both male and female participants.
54	H. B. Zimmermann; F. E. Costa; R. Sakugawa; B. MacIntosh; F. Diefenthaeler; J. Dal Pupo	2022	Plyometric exercise enhances twitch contractile properties but fails to improve voluntary rate of torque development in highly trained sprint athletes	Excluded - Studies including both male and female participants.
55	K. Vassil; B. Bazanovk		The effect of plyometric training program on young volleyball players in their usual training period	Excluded - Studies including both male and female participants.
56	K. A. Tomlinson; K. Hansen; D. Helzer; Z. H. Lewis; W. D. Leyva; M. McCauley; W. Pritchard; E. Silvestri; M. Quila; M. Yi; et al.	2020	The Effects of Loaded Plyometric Exercise during Warm-Up on Subsequent Sprint Performance in Collegiate Track Athletes: A Randomized Trial	Excluded - Studies including both male and female participants.
57	K. Tomlinson; K. Hansen; D. Helzer; Z. H. Lewis; M. McCauley; W. Pritchard; J. Rivera; E. Silvestri; M. Quila; M. Yi; E. Zeitz; E. Jo	2021	Effects Of Loaded Plyometric Exercise On Subsequent Sprint Performance In Collegiate Track Athletes	Excluded - Studies including both male and female participants.
58	J. Singh; B. B. Appleby; A. P. Lavender	2018	Effect of Plyometric Training on Speed and Change of Direction Ability in Elite Field Hockey Players	Excluded - Studies including both male and female participants.
59	B. Ricart-Luna; F. Domínguez-Navarro; J. Gene-Morales; J. C. Colado; Á. Juesas; R. Portes; I. Chulvi-Medrano	2025	Effects of a 4-week weightlifting or plyometric training mesocycle on physical performance in highly trained adolescent basketball players	Excluded - Studies including both male and female participants.
60	R. Ramírez-Campillo; C. Alvarez; C. Henríquez-Olguín; E. B. Baez; C. Martínez; D. C. Andrade; M. Izquierdo	2014	Effects of plyometric training on endurance and explosive strength performance in competitive middle- and long-distance runners	Excluded - Studies including both male and female participants.
61	E. W. G. Moore; M. S. Hickey; R. F. Reiser	2005	Comparison of two twelve week off-season combined training programs on entry level collegiate soccer players' performance	Excluded - Studies including both male and female participants.
62	S. Moeck; A. Rosemann	2023	Effects of a 5-week plyometric intervention for competitive young table tennis players	Excluded - Studies including both male and female participants.
63	G. S. Larson	2003	The effects of plyometric training, with a weight vest, on lower extremity power in volleyball players	Excluded - Studies including both male and female participants.
64	L. J. Heang; W. E. Hoe; C. K. Quin; L. H. Yin	2012	Effect of Plyometric Training on the Agility of Students Enrolled in Required College Badminton Programme	Excluded - Studies including both male and female participants.
65	M. Stanković; S. Đorđević; A. Lilić; M. Hadžović	2022	EFFECTS OF PLYOMETRIC TRAINING ON BODY COMPOSITION AND MOTOR SKILLS IN FEMALE FOOTBALL PLAYERS	Excluded - Lack of control group.
66	S. Sedano Campo; R. Vaeyens; R. M. Philippaerts; J. C. Redondo; A. M. de Benito; G. Cuadrado	2009	Effects of lower-limb plyometric training on body composition, explosive strength, and kicking speed in female soccer players	Included
67	F. Fischetti; S. Cataldi; G. Greco	2019	Lower-limb plyometric training improves vertical jump and agility abilities in adult female soccer players	Included
68	N. Ozbar; S. Ates; A. Agopyan	2014	The effect of 8-week plyometric training on leg power, jump and sprint performance in female soccer players	Included
69	B. Gjinovci; K. Idrizovic; O. Uljevic; D. Sekulic	2017	Plyometric Training Improves Sprinting, Jumping and Throwing Capacities of High Level Female Volleyball Players Better Than Skill-Based Conditioning	Included
70	N. Ozbar	2015	Effects of Plyometric Training on Explosive Strength, Speed and Kicking Speed in Female Soccer Players	Included
71	M. Maciejczyk; R. Blyszczuk; A. Drwal; B. Nowak; M. Strzala	2021	Effects of short-term plyometric training on agility, jump and repeated sprint performance in female soccer players	Included
72	A. Nonnato; A. T. Hulton; T. E. Brownlee; M. Beato	2022	The Effect of a Single Session of Plyometric Training Per Week on Fitness Parameters in Professional Female Soccer Players: a Randomized Controlled Trial	Included
73	F. Rosas; R. Ramirez-Campillo; C. Martinez; A. Caniuqueo; R. Canas-Jamet; E. McCrudden; C. Meylan; J. Moran; F. Y. Nakamura; L. A. Pereira; I. Loturco; D. Diaz; M. Izquierdo	2017	Effects of Plyometric Training and Beta-Alanine Supplementation on Maximal-Intensity Exercise and Endurance in Female Soccer Players	Included
74	Y. Cherni; M. Hammami; M. C. Jelid; G. Aloui; K. Suzuki; R. J. Shephard; M. S. Chelly	2021	Neuromuscular Adaptations and Enhancement of Physical Performance in Female Basketball Players After 8 Weeks of Plyometric Training	Included
75	M. Kale	2016	EFFECTS OF 6-WEEK PRE-SEASON PLYOMETRIC TRAINING TO PERFORMANCE CHARACTERISTICS IN FEMALE HANDBALL PLAYERS	Included
76	R. Ramirez-Campillo; M. Vergara-Pedreros; C. Henriquez-Olguin; C. Martinez-Salazar; C. Alvarez; F. Y. Nakamura; C. I. De La Fuente; A. Caniuqueo; A. M. Alonso-Martinez; M. Izquierdo	2016	Effects of plyometric training on maximal-intensity exercise and endurance in male and female soccer players	Included
77	R. Ramirez-Campillo; F. Garcia-Pinillos; A. Garcia-Ramos; J. Yanci; P. Gentil; H. Chaabene; U. Granacher	2018	Effects of different plyometric training frequencies on components of physical fitness in amateur female soccer players	Included
78	A. Sanchez-Sixto; A. J. Harrison; P. Floria	2021	Effects of Plyometric vs. Combined Plyometric Training on Vertical Jump Biomechanics in Female Basketball Players	Included
79	J. Pellegrino; B. C. Ruby; C. L. Dumke	2016	Effect of Plyometrics on the Energy Cost of Running and MHC and Titin Isoforms	Excluded - Non-athlete population.
80	M. Torres-Banduc; L. Chirosa-Rios; I. Chirosa-Rios; D. Jerez-Mayorga	2024	Minimum effective plyometric training volume in sedentary individuals: impact on lower limb viscoelastic properties and functional performance in a randomised controlled trial	Excluded - Non-athlete population.
81	M. Strate; N. Stien; A. H. Saeterbakken; V. Andersen	2022	THE EFFECTS OF ASSISTED AND RESISTED PLYOMETRIC TRAINING ON JUMP HEIGHT AND SPRINT PERFORMANCE AMONG PHYSICALLY ACTIVE FEMALES	Excluded - Non-athlete population.
82	G. D. Mocanu; C. Parvu; G. Murariu; D. A. Szabo	2024	Improving lower body muscle power indicators for non-athlete university students through plyometric exercise	Excluded - Non-athlete population.
83	H. Makaruk; J. B. Winchester; J. Sadowski; A. Czaplicki; T. Sacewicz	2011	Effects of unilateral and bilateral plyometric training on power and jumping ability in women	Excluded - Non-athlete population.
84	R. Li	2023	EFFECT OF PLYOMETRIC ON THE LOWER LIMBS OF SPORTS DANCERS	Excluded - Non-athlete population.
85	Y. Eihara; K. Takao; T. Sugiyama; S. Maeo; H. Kanehisa; T. Isaka	2024	The effects of plyometric versus resistance training on running economy and 5-km running time in middle-aged recreational runners	Excluded - Non-athlete population.
86	A. Asadi; R. Ramirez-Campillo	2016	Effects of cluster vs. traditional plyometric training sets on maximal-intensity exercise performance	Excluded - Non-athlete population.
87	S. Ahmadabadi; H. Rjabi; R. Gharakhanlou; S. Talebian; A. Basereh	2023	Effects of a 4-week plyometric training on activity patterns during different phases of one-leg drop jump with focus on jump height	Excluded - Non-athlete population.
88	J. M. V. Villarreal	1994	The effect of two types of plyometric training in improving vertical jump ablility in female college soccer players	Exclusion - Irrelevant to Research Topic, Registration Protocol, Reviews, Theses, Patents, Books, Conference Papers
89	W. Windham; K. Ludwig	2011	Running Impulse, Functional Strength and Dynamic Balance Asymmetry in Healthy Recreational Runners	Exclusion - Irrelevant to Research Topic, Registration Protocol, Reviews, Theses, Patents, Books, Conference Papers
90	R. C. Whittle	1998	The effects of heavy ropes and plyometrics on selected physical parameters in female athletes	Exclusion - Irrelevant to Research Topic, Registration Protocol, Reviews, Theses, Patents, Books, Conference Papers
91	J. Weakley; K. Wilson; K. Till; D. Read; S. Scantlebury; T. Sawczuk; C. Neenan; B. Jones	2019	VISUAL KINEMATIC FEEDBACK ENHANCES VELOCITY, POWER, MOTIVATION AND COMPETITIVENESS IN ADOLESCENT FEMALE ATHLETES	Exclusion - Irrelevant to Research Topic, Registration Protocol, Reviews, Theses, Patents, Books, Conference Papers
92	R. Van Den Tillaar; T. Valland Roaas; D. Oranchuk	2020	Comparison of effects of training order of explosive strength and plyometrics training on different physical abilities in adolescent handball players	Exclusion - Irrelevant to Research Topic, Registration Protocol, Reviews, Theses, Patents, Books, Conference Papers
93	E. Turgut; Ö. C. Medeni; F. F. Çolakoğlu; G. Baltacı	2017	S-22: Upper Extremity Plyometric Training for the Pediatric Overhead Athletes; Randomized Controled Trial	Exclusion - Irrelevant to Research Topic, Registration Protocol, Reviews, Theses, Patents, Books, Conference Papers
94	T. Tran; K. Faulkinbury; J. Stieg; A. V. Khamoui; B. P. Uribe; N. C. Dabbs; E. Jo; L. E. Brown; J. W. Coburn; D. A. Judelson	2010	Effect Of 10 Repetitions Of Box Jumps And Depth Jumps On Peak Ground Reaction Force	Exclusion - Irrelevant to Research Topic, Registration Protocol, Reviews, Theses, Patents, Books, Conference Papers
95	D. Topal; Y. G. ÖZkaya	2022	Genç Badmintoncularda Ağırlık Yeleği Kullanılarak Yapılan Dirençli Pliometrik Antrenmanın Çeviklik Performansı Üzerine Etkisinin Antrenman Programının Bitiminde ve Detraining Döneminde İncelenmesi	Exclusion - Irrelevant to Research Topic, Registration Protocol, Reviews, Theses, Patents, Books, Conference Papers
96	E. Pardos-Mainer; D. Lozano; M. Torrontegui-Duarte; A. Carton-Llorente; A. Roso-Moliner	2021	Effects of Strength vs. Plyometric Training Programs on Vertical Jumping, Linear Sprint and Change of Direction Speed Performance in Female Soccer Players: A Systematic Review and Meta-Analysis	Exclusion - Irrelevant to Research Topic, Registration Protocol, Reviews, Theses, Patents, Books, Conference Papers
97	R. Kobal; T. T. Freitas; A. Filter; B. Requena; R. Barroso; M. Rossetti; R. M. Jorge; L. Carvalho; L. A. Pereira; I. Loturco	2021	Curve Sprint in Elite Female Soccer Players: Relationship with Linear Sprint and Jump Performance	Exclusion - Irrelevant to Research Topic, Registration Protocol, Reviews, Theses, Patents, Books, Conference Papers
98	E. Dell'Antonio; C. Ruschel; M. Hubert; R. D. De Lucas; A. Haupenthal; H. Roesler	2022	The Effect of Aquatic Plyometric Training on Jump Performance Including a Four-week Follow-up in Youth Female Volleyball Players	Exclusion - Irrelevant to Research Topic, Registration Protocol, Reviews, Theses, Patents, Books, Conference Papers
99	V. Panoutsakopoulos; O. Karagianni; G. Papaiakovou; I. Kollias	2003	Comparing drop jumping ability amongst elite female athletes from various sports	Exclusion - Irrelevant to Research Topic, Registration Protocol, Reviews, Theses, Patents, Books, Conference Papers
100	B. Slovak; L. Carvalho; F. Rodrigues; P. C. Amaral; D. D. Palma; A. C. Amadio; J. C. Serro; R. M. Andrade	2019	EFFECTS OF TRADITIONAL STRENGTH TRAINING AND OLYMPIC WEIGHTLIFTING IN HANDBALL PLAYERS	Exclusion - Irrelevant to Research Topic, Registration Protocol, Reviews, Theses, Patents, Books, Conference Papers
101	K. Talukdar; M. McGuigan; C. Harrison	2023	Practical Strategies in Developing Strength and Plyometric Training to Improve Sprinting Speed in Female Student Athletes Within a School Curriculum	Exclusion - Irrelevant to Research Topic, Registration Protocol, Reviews, Theses, Patents, Books, Conference Papers
102	M. Krzysztofik; M. Jopek; D. Mroczek; A. Matusi; A. Zaj	2024	Sprint performance following plyometric conditioning activity in elite	Exclusion - Irrelevant to Research Topic, Registration Protocol, Reviews, Theses, Patents, Books, Conference Papers
103	M. Ruan; Q. Zhang; X. Zhang; J. Hu; X. Wu	2022	Differences in strength and landing biomechanics between female jumpers and swimmers	Exclusion - Irrelevant to Research Topic, Registration Protocol, Reviews, Theses, Patents, Books, Conference Papers
104	D. J. Ramos-Campo; L. Andreu-Caravaca; V. J. Clemente-Suarez; J. a. Rubio-Arias	2025	The Effect of Strength Training on Endurance Performance Determinants in Middle- and Long-Distance Endurance Athletes: An Umbrella Review of Systematic Reviews and Meta-Analysis	Exclusion - Irrelevant to Research Topic, Registration Protocol, Reviews, Theses, Patents, Books, Conference Papers
105	S. C. Valle; F. Osmani; C. L. Fuentes	2023	Preventive proposal on ankle sprains in female players of 2RFEF Futsal	Exclusion - Irrelevant to Research Topic, Registration Protocol, Reviews, Theses, Patents, Books, Conference Papers
106	A. M. Aloy; C. S. Sanz; A. F. G. Fernandez; C. M. Garcia	2024	Effects of menstrual cycle phases on elasticity index in female soccer players	Exclusion - Irrelevant to Research Topic, Registration Protocol, Reviews, Theses, Patents, Books, Conference Papers
107	F. Karabel; Y. Makaraci	2025	Optimal Recovery Time for Post-Activation Performance Enhancement After an Acute Bout of Plyometric Exercise on Unilateral Countermovement Jump and Postural Sway in National-Level Female Volleyball Players	Exclusion - Irrelevant to Research Topic, Registration Protocol, Reviews, Theses, Patents, Books, Conference Papers
108	N. Aksovic; R. Arsenijevic; S. Bubanj; N. Utvic; L. Lilic; V. Stankovic; B. Bjelica; G. Mares; O. Galeru; S. I. Pavel; T. Dobrescu; C. M. Gorgan	2025	Enhancing Motor Abilities in Male Basketball Players Through Complex Training: A Systematic Review	Exclusion - Irrelevant to Research Topic, Registration Protocol, Reviews, Theses, Patents, Books, Conference Papers
109	G. Yiğit	2019	The Effect of Plyometric Training Method on 15 M, 25 M, and 50 M Freestyle Swimming Time in 10-13 Age Group Middle School Students	Exclusion - Irrelevant to Research Topic, Registration Protocol, Reviews, Theses, Patents, Books, Conference Papers
110	A. C. Vandyke	2005	Plyometric training in female adolescent soccer players	Exclusion - Irrelevant to Research Topic, Registration Protocol, Reviews, Theses, Patents, Books, Conference Papers
111	L. A. Settle	2010	Contributing variables to acceleration and max velocity performance	Exclusion - Irrelevant to Research Topic, Registration Protocol, Reviews, Theses, Patents, Books, Conference Papers
112	A. Polujanskis	2020	Skirtingų kineziterapijos programų poveikis paauglių merginų tinklinio žaidėjų kojų funkcijos lavinimuiThe Effect of Different Physiotherapy Programs on the Development of Leg Function in Adolescent Female Volleyball Players	Exclusion - Irrelevant to Research Topic, Registration Protocol, Reviews, Theses, Patents, Books, Conference Papers
113	S. D. Paradis	2002	The effect of plyometric training on twenty-yard dash times and vertical jump height among female college softball and volleyball players	Exclusion - Irrelevant to Research Topic, Registration Protocol, Reviews, Theses, Patents, Books, Conference Papers
114	Z. M. Mohondro	2014	The Effect of a Six Week Functional Training Program on Performance Outcomes in Softball	Exclusion - Irrelevant to Research Topic, Registration Protocol, Reviews, Theses, Patents, Books, Conference Papers
115	S. J. McQuilliam	2022	Global Insights into the Role of Strength Training in Soccer, with Particular Reference to Academy Players	Exclusion - Irrelevant to Research Topic, Registration Protocol, Reviews, Theses, Patents, Books, Conference Papers
116	S. Köse	1997	Pliometrik Antrenmanın 14-16 yaş Grubu Bayan Voleybolcularda Sıçrama Kuvveti ve Bazı Antropometrik Değerler Üzerindeki Etkileri	Exclusion - Irrelevant to Research Topic, Registration Protocol, Reviews, Theses, Patents, Books, Conference Papers
117	A. A. Kavanaugh	2014	Longitudinal Changes in Strength and Explosive Performance Characteristics in NCAA Division I Women's Volleyball Athletes	Exclusion - Irrelevant to Research Topic, Registration Protocol, Reviews, Theses, Patents, Books, Conference Papers
118	C. Gençoğlu	2008	Hentbolcularda üst Ekstremiteye Uygulanan Pliyometrik Egzersizin Atış Hızı ve Izokinetik Kas Kuvvetine EtkisiEffects of Upper Extremity Plyometrics On Throwing Velocity and Isokinetic Strength in Team Handball Players	Exclusion - Irrelevant to Research Topic, Registration Protocol, Reviews, Theses, Patents, Books, Conference Papers
119	M. E. Finn	2015	Investigation of the NSCA minimal readiness standards for upper extremity strength, speed, and performance of highintensity plyometrics in NCAA college athletes	Exclusion - Irrelevant to Research Topic, Registration Protocol, Reviews, Theses, Patents, Books, Conference Papers
120	A. A. DiPasquale	2003	The effects of a plyometric training program on the neuromuscular characteristics of female athletes	Exclusion - Irrelevant to Research Topic, Registration Protocol, Reviews, Theses, Patents, Books, Conference Papers
121	S. Banks	2020	The Effects of a 6-Week Plyometric Exercise Program on Vertical Jump Height and Perceived Physical Ability in Adolescent Female Basketball Players	Exclusion - Irrelevant to Research Topic, Registration Protocol, Reviews, Theses, Patents, Books, Conference Papers
122	J. F. N. Atalaia	2022	Relatório de Estágio em Futebol Realizado na Equipa de Seniores Femininos do Amora Futebol Club : Avaliação e Controlo do Treino	Exclusion - Irrelevant to Research Topic, Registration Protocol, Reviews, Theses, Patents, Books, Conference Papers
123	J. T. Fahey; P. Comfort; P. Jones; J. R. Nicholas	2025	Effect of 6-week single leg countermovement jump training on force time metrics in elite female youth footballers	Exclusion - Irrelevant to Research Topic, Registration Protocol, Reviews, Theses, Patents, Books, Conference Papers
124	D. Andrews; K. Zachary	2024	Comparing the Effects of the Barbell Deadlift and the Plyometric Depth Jump on Vertical Jump Height in Division II Female Collegiate Athletes: A 6-Week Study	Exclusion - Irrelevant to Research Topic, Registration Protocol, Reviews, Theses, Patents, Books, Conference Papers
125	L. Rappelt; F. Micke; S. Held; U. Doermann; H. Kleinoeder; L. Donath	2023	Effects of Four Weeks of Static vs. Dynamic Bodyweight Exercises with Whole-Body Electromyostimulation on Jump and Strength Performance: A Two-Armed, Randomized, Controlled Trial	Exclusion - Irrelevant to Research Topic, Registration Protocol, Reviews, Theses, Patents, Books, Conference Papers
126	D.-J. Kim; C. Jung-In; L. Hoseong	2019	Effects of Combined Training on Body Composition and Physica Fitness in Female Professional Volleyball Players	Exclusion - Irrelevant to Research Topic, Registration Protocol, Reviews, Theses, Patents, Books, Conference Papers
127	L. Jin; J.-H. Yoon; H.-S. Park; J.-K. Oh	2024	Comparison of Exercise Performance by Lower Extremity Strength Training Types in Female Amateur Futsal Players	Exclusion - Irrelevant to Research Topic, Registration Protocol, Reviews, Theses, Patents, Books, Conference Papers
128	U. Thattarauthodiyil; B. Shenoy	2022	Combined and comparative effects of plyometrics and dynamic stretching on vertical jump in volleyball players	Exclusion - Irrelevant to Research Topic, Registration Protocol, Reviews, Theses, Patents, Books, Conference Papers
129	E. Stojanović; V. Ristić; D. McMaster; Z. Milanović	2017	Effect of Plyometric Training on Vertical Jump Performance in Female Athletes: A Systematic Review and Meta-Analysis	Exclusion - Irrelevant to Research Topic, Registration Protocol, Reviews, Theses, Patents, Books, Conference Papers
130	U. Granacher; D. G. Behm	2023	Relevance and Effectiveness of Combined Resistance and Balance Training to Improve Balance and Muscular Fitness in Healthy Youth and Youth Athletes: A Scoping Review	Exclusion - Irrelevant to Research Topic, Registration Protocol, Reviews, Theses, Patents, Books, Conference Papers
131	A. Radu; D. Badau; C. Graur	2024	Enhancing Physical and Technical Performance in Sport Games through the Implementation of Plyometric Exercise Programs	Exclusion - Irrelevant to Research Topic, Registration Protocol, Reviews, Theses, Patents, Books, Conference Papers
132	A. Radu; D. Badau; A. Badau	2024	Improving the Jump Shots of U12 Junior Basketball Players by Implementing a Combined Program of Plyometric and Coordination Exercises Using MyVert Technology	Exclusion - Irrelevant to Research Topic, Registration Protocol, Reviews, Theses, Patents, Books, Conference Papers
133	K. Crenshaw; G. Zeppieri; C.-J. Hung; T. Schmitfranz; P. McCall; G. Castellini; S. Gianola; F. Pozzi	2024	Olympic Weightlifting Training for Sprint Performance in Athletes: A Systematic Review with Meta-analysis	Exclusion - Irrelevant to Research Topic, Registration Protocol, Reviews, Theses, Patents, Books, Conference Papers
134	M. Pasha; D. Chivate; B. Motimath	2024	Effect of upper body plyometric training on fitness and trunk balance in wheelchair athletes - an experimental study	Exclusion - Irrelevant to Research Topic, Registration Protocol, Reviews, Theses, Patents, Books, Conference Papers
135	D. NikoliĆ; M. KociĆ; A. ĐOŠIĆ; M. VeliČKoviĆ	2017	RESEARCH REVIEW OF THE DEVELOPMENT OF THE EXPLOSIVE STRENGTH IN BASKETBALL	Exclusion - Irrelevant to Research Topic, Registration Protocol, Reviews, Theses, Patents, Books, Conference Papers
136	A. F. Silva; F. M. Clemente; R. Lima; P. T. Nikolaidis; T. Rosemann; B. Knechtle	2019	The Effect of Plyometric Training in Volleyball Players: A Systematic Review	Exclusion - Irrelevant to Research Topic, Registration Protocol, Reviews, Theses, Patents, Books, Conference Papers
137	G. Markovic; P. Mikulic	2010	Neuro-musculoskeletal and performance adaptations to lower-extremity plyometric training	Exclusion - Irrelevant to Research Topic, Registration Protocol, Reviews, Theses, Patents, Books, Conference Papers
138	A. Martínez-Rodríguez; J. Mira-Alcaraz; B. J. Cuestas-Calero; J. Antonio Pérez-Turpín; P. E. Alcaraz	2017	La Pliometría en el Voleibol Femenino. Revisión Sistemática	Exclusion - Irrelevant to Research Topic, Registration Protocol, Reviews, Theses, Patents, Books, Conference Papers
139	M. C. Marques; R. can den Tillaar; J. D. Vescovi; J. J. González-Badillo	2008	Changes in strength and power performance in elite senior female professional volleyball players during the in-season: a case study	Exclusion - Irrelevant to Research Topic, Registration Protocol, Reviews, Theses, Patents, Books, Conference Papers
140	M. Sánchez; J. Sanchez-Sanchez; F. Y. Nakamura; F. M. Clemente; B. Romero-Moraleda; R. Ramirez-Campillo	2020	Effects of plyometric jump training in female soccer player’s physical fitness: A systematic review with meta-analysis	Exclusion - Irrelevant to Research Topic, Registration Protocol, Reviews, Theses, Patents, Books, Conference Papers
141	D. Thiele; O. Prieske; M. Lesinski; U. Granacher	2020	Effects of Equal Volume Heavy-Resistance Strength Training Versus Strength Endurance Training on Physical Fitness and Sport-Specific Performance in Young Elite Female Rowers	Exclusion - Irrelevant to Research Topic, Registration Protocol, Reviews, Theses, Patents, Books, Conference Papers
142	R. Ramirez-Campillo; J. Sanchez-Sanchez; B. Romero-Moraleda; J. Yanci; A. García-Hermoso; F. Manuel Clemente	2020	Effects of plyometric jump training in female soccer player's vertical jump height: A systematic review with meta-analysis	Exclusion - Irrelevant to Research Topic, Registration Protocol, Reviews, Theses, Patents, Books, Conference Papers
143	D. Valadés Cerrato; J. M. Palao; P. Femia; A. Ureña	2018	Effect of eight weeks of upper-body plyometric training during the competitive season on professional female volleyball players	Exclusion - Irrelevant to Research Topic, Registration Protocol, Reviews, Theses, Patents, Books, Conference Papers
144	E. Turgut; F. F. Çolakoǧlu; N. A. Güzel; S. Kapacan; G. Baltaci	2016	Effects of weighted versus standard jump rope training on physical fitness in adolescent female volleyball players: A randomized controlled trial	Exclusion - Irrelevant to Research Topic, Registration Protocol, Reviews, Theses, Patents, Books, Conference Papers
145	G. Laffaye; M. A. Choukou	2010	Gender bias in the effect of dropping height on jumping performance in volleyball players	Exclusion - Irrelevant to Research Topic, Registration Protocol, Reviews, Theses, Patents, Books, Conference Papers
146	J. D. Chappell; O. Limpisvasti	2008	Effect of a neuromuscular training program on the kinetics and kinematics of jumping tasks	Exclusion - Irrelevant to Research Topic, Registration Protocol, Reviews, Theses, Patents, Books, Conference Papers
147	C. R. Rimando; K. Devora; B. Viray; J. Canlas; E. Eugenio; F. D. Ferrer; J. M. Galvez; M. Ilagan; R. A. Meria; J. C. Refuerzo	2015	Effectiveness of plyometrics in addition to conventional training of female soccer varsity players with ligamental knee injuries in re-injury prevention	Exclusion - Irrelevant to Research Topic, Registration Protocol, Reviews, Theses, Patents, Books, Conference Papers
148	D. Kumar; S. Dhull; K. Nara; P. Kumar	2023	Determining the optimal duration of plyometric training for enhancing vertical jump performance: a systematic review and metaanalysis	Exclusion - Irrelevant to Research Topic, Registration Protocol, Reviews, Theses, Patents, Books, Conference Papers
149	T. KiliÇ; H. ÖKsÜZ	2023	Hentbolcularda Pliometrik ve Patlayıcı Kuvvet Antrenmanlarının Uygulama Sırasının Atletik Performansa Etkisi	Exclusion - Irrelevant to Research Topic, Registration Protocol, Reviews, Theses, Patents, Books, Conference Papers
150	O. Kamal	2016	EFFECT OF COMPLEX CIRCUIT EXERCISES ON CD34/CD45 STEM CELLS, CERTAIN PHYSICAL VARIABLES AND COMPOSITE SKILLFUL PERFORMANCES AMONG FEMALE KARATE PLAYERS	Exclusion - Irrelevant to Research Topic, Registration Protocol, Reviews, Theses, Patents, Books, Conference Papers
151	H. N. Falch; E. L. Kristiansen; M. E. Haugen; R. van den Tillaar	2021	Association of Performance in Strength and Plyometric Tests with Change of Direction Performance in Young Female Team-Sport Athletes	Exclusion - Irrelevant to Research Topic, Registration Protocol, Reviews, Theses, Patents, Books, Conference Papers
152	J. Brumitt; B. C. Heiderscheit; R. C. Manske; P. E. Niemuth; M. J. Rauh	2014	Off-season training habits and preseason functional test measures of division iii collegiate athletes: a descriptive report	Exclusion - Irrelevant to Research Topic, Registration Protocol, Reviews, Theses, Patents, Books, Conference Papers
153	A. Zouita; M. Darragi; M. Bousselmi; Z. Sghaeir; C. C. T. Clark; A. C. Hackney; U. Granacher; H. Zouhal	2023	The Effects of Resistance Training on Muscular Fitness, Muscle Morphology, and Body Composition in Elite Female Athletes: A Systematic Review	Exclusion - Irrelevant to Research Topic, Registration Protocol, Reviews, Theses, Patents, Books, Conference Papers
154		2006	An alternative for plyometric training?	Exclusion - Irrelevant to Research Topic, Registration Protocol, Reviews, Theses, Patents, Books, Conference Papers
155	Heba	2013	EFFECT OF COMPLEX TRAINING ON CD34/CD45 STEM CELLS, CERTAIN PHYSICAL VARIABLES AND JUMP SHOOT PERFORMANCE FOR FEMALE HANDBALL	Exclusion - Irrelevant to Research Topic, Registration Protocol, Reviews, Theses, Patents, Books, Conference Papers
156	G. Harput; G. İPekoĞLu; E. R. F. Nur; G. Baltaci; F. ÇOlakoĞU	2017	PREPUBERTAL BAYAN VOLEYBOL OYUNCULARINDA 12 HAFTALIK PLİOMETRİK EĞİTİM PROGRAMININ ALT EKSTREMİTE PERFORMANSINA ETKİSİ	Exclusion - Irrelevant to Research Topic, Registration Protocol, Reviews, Theses, Patents, Books, Conference Papers
157	G. G. Haff	2006	FitnessFrontlines	Exclusion - Irrelevant to Research Topic, Registration Protocol, Reviews, Theses, Patents, Books, Conference Papers
158	L. Grădinaru; P. Mergheș; M. Oravițan	2024	The contribution of plyometric exercises assisted by sensory technology on vertical jump parameters in U15 female volleyball players	Exclusion - Irrelevant to Research Topic, Registration Protocol, Reviews, Theses, Patents, Books, Conference Papers
159	A. Flores Aniotz; S. Araya Ramírez; R. Guzmán; R. Montecinos Espinoza	2015	EFECTO DE UN PROGRAMA DE ENTRENAMIENTO PLIOMÉTRICO SOBRE LA BIOMECÁNICA DE SALTO EN MUJERES VOLEIBOLISTAS JUVENILES	Exclusion - Irrelevant to Research Topic, Registration Protocol, Reviews, Theses, Patents, Books, Conference Papers
160	Z. Milanović; G. Sporiš; N. James; N. Trajković; A. Ignjatović; H. Sarmento; A. Trecroci; B. M. B. Mendes	2017	Physiological Demands, Morphological Characteristics, Physical Abilities and Injuries of Female Soccer Players	Exclusion - Irrelevant to Research Topic, Registration Protocol, Reviews, Theses, Patents, Books, Conference Papers
161	Z. Qiao; Z. Guo; B. Li; M. Liu; G. Miao; L. Zhou; D. Bao; J. Zhou	2022	The effects of 8-week complex training on lower-limb strength and power of Chinese elite female modern pentathlon athletes	Exclusion - Irrelevant to Research Topic, Registration Protocol, Reviews, Theses, Patents, Books, Conference Papers
162	J.-Y. Zhou; X. Wang; L. Hao; X.-W. Ran; W. Wei	2024	Meta-analysis of the effect of plyometric training on the athletic performance of youth basketball players	Exclusion - Irrelevant to Research Topic, Registration Protocol, Reviews, Theses, Patents, Books, Conference Papers
163	S. Cao; Z. Wang; J. Guo; S. K. Geok; H. Sun; J. Liu	2024	The effects of plyometric training on physical fitness and skill-related performance in female basketball players: a systematic review and meta-analysis	Exclusion - Irrelevant to Research Topic, Registration Protocol, Reviews, Theses, Patents, Books, Conference Papers
164	R. Montoro-Bombú; H. Sarmento; C. Buzzichelli; N. A. Moura; J. J. Gonzáles Badillo; A. Santos; L. Rama	2023	Methodological considerations for determining the volume and intensity of drop jump training. A systematic, critical and prepositive review	Exclusion - Irrelevant to Research Topic, Registration Protocol, Reviews, Theses, Patents, Books, Conference Papers
165	M. Slimani; A. Paravlić; N. L. Bragazzi	2017	Data concerning the effect of plyometric training on jump performance in soccer players: A meta-analysis	Exclusion - Irrelevant to Research Topic, Registration Protocol, Reviews, Theses, Patents, Books, Conference Papers
166	S. S. Shedge; S. U. Ramteke	2024	Enhancing Recovery and Performance Through Plyometric Training for a Badminton Athlete After Anterior Cruciate Ligament (ACL) Reconstruction: A Case Report	Exclusion - Irrelevant to Research Topic, Registration Protocol, Reviews, Theses, Patents, Books, Conference Papers
167	B. Pietraszewski; A. Struzik	2013	Evaluation of selected biomechanical parameters in female team sports players	Exclusion - Irrelevant to Research Topic, Registration Protocol, Reviews, Theses, Patents, Books, Conference Papers
168	G. Ziv; R. Lidor	2010	Vertical jump in female and male volleyball players: a review of observational and experimental studies	Exclusion - Irrelevant to Research Topic, Registration Protocol, Reviews, Theses, Patents, Books, Conference Papers
169	T. E. Hewett; A. L. Stroupe; T. A. Nance; F. R. Noyes	1996	Plyometric training in female athletes. Decreased impact forces and increased hamstring torques	Exclusion - Irrelevant to Research Topic, Registration Protocol, Reviews, Theses, Patents, Books, Conference Papers
170	S. Canduela Valle; F. Osmani; C. Lago Fuentes	2023	Propuesta preventiva sobre el esguince de tobillo en jugadoras de 2aRFEF Futsal	Exclusion - Irrelevant to Research Topic, Registration Protocol, Reviews, Theses, Patents, Books, Conference Papers
171	S. Buyurukcu; M. Kerem	2024	The Effect of Plyometric Exercises Using the Cluster Set Method on Certain Physical and Physiological Parameters in Female Handball Players	Exclusion - Irrelevant to Research Topic, Registration Protocol, Reviews, Theses, Patents, Books, Conference Papers
172	T. Boutagy; I. Heazlewood; J. Lee; D. Gahreman	2014	STRUCTURAL EQUATION MODELS FOR PHYSICALLY FIT MEN AND WOMEN BASED ON THE RELATIONSHIP BETWEEN ISOKINETIC TORQUE, VERTICAL JUMP POWER AND 10M SPRINT PERFORMANCE: IMPLICATIONS FOR TRAINING	Exclusion - Irrelevant to Research Topic, Registration Protocol, Reviews, Theses, Patents, Books, Conference Papers
173	T. R. Conroy	1994	Plyometric training and its effects on speed, strength, and power of intercollegiate athletes	Exclusion - Irrelevant to Research Topic, Registration Protocol, Reviews, Theses, Patents, Books, Conference Papers
174	H. Znazen; A. Hammami; N. L. Bragazzi; A. Hadadi; M. Slimani	2022	Effects of Different Acute Plyometric Training Intensities on Attention and Psychological States	Exclusion - Irrelevant to Research Topic, Registration Protocol, Reviews, Theses, Patents, Books, Conference Papers
175	X. Zhao; J. G. Zhan; B. Xu	2017	Integrative neuromuscular training protects juvenile female athletes from knee injury	Exclusion - Irrelevant to Research Topic, Registration Protocol, Reviews, Theses, Patents, Books, Conference Papers
176	K. Zachary	2016	Comparing the Effects of the Barbell Deadlift Versus the Plyometric Depth Jump on Vertical Leap Height in Female Collegiate Athletes: A 6-Week Study	Exclusion - Irrelevant to Research Topic, Registration Protocol, Reviews, Theses, Patents, Books, Conference Papers
177	C. Yang; L. Shi; Y. Lu; H. Wu; D. Yu	2024	Post-activation Performance Enhancement of Countermovement Jump after Drop Jump versus Squat Jump Exercises in Elite Rhythmic Gymnasts	Exclusion - Irrelevant to Research Topic, Registration Protocol, Reviews, Theses, Patents, Books, Conference Papers
178	X. Wen; F. Song; L. Yang; Q. Xu	2024	Small-Sided Soccer Games Promote Greater Adaptations on Vertical Jump and Change-of-Direction Deficit and Similar Adaptations in Aerobic Capacity than High-Intensity Interval Training in Females	Exclusion - Irrelevant to Research Topic, Registration Protocol, Reviews, Theses, Patents, Books, Conference Papers
179	E. Turgut; O. Cinar-Medeni; F. F. Colakoglu; G. Baltaci	2019	Ballistic Six" Upper-Extremity Plyometric Training for the Pediatric Volleyball Players"	Exclusion - Irrelevant to Research Topic, Registration Protocol, Reviews, Theses, Patents, Books, Conference Papers
180	J. B. Taylor; K. R. Ford; R. J. Schmitz; S. E. Ross; T. A. Ackerman; S. J. Shultz	2018	Sport-specific biomechanical responses to an ACL injury prevention programme: a randomised controlled trial	Exclusion - Irrelevant to Research Topic, Registration Protocol, Reviews, Theses, Patents, Books, Conference Papers
181	J. N. Staub; W. J. Kraemer; A. L. Pandit; W. B. Haug; B. A. Comstock; C. Dunn-Lewis; D. R. Hooper; C. M. Maresh; J. S. Volek; K. Häkkinen	2013	Positive effects of augmented verbal feedback on power production in NCAA Division I collegiate athletes	Exclusion - Irrelevant to Research Topic, Registration Protocol, Reviews, Theses, Patents, Books, Conference Papers
182	D. Spudic; V. Strojnik; I. Štirn; P. Pori; N. Šarabon	2024	Effects of flywheel resistance training on countermovement jump performance and vastus lateralis muscle stiffness: a controlled study	Exclusion - Irrelevant to Research Topic, Registration Protocol, Reviews, Theses, Patents, Books, Conference Papers
183	D. Singla; M. E. Hussain	2020	Adaptations of the Upper Body to Plyometric Training in Cricket Players of Different Age Groups	Exclusion - Irrelevant to Research Topic, Registration Protocol, Reviews, Theses, Patents, Books, Conference Papers
184	C. Silva; R. Berton; J. Boccato; V. Tricoli	2024	Effects of Training With Different Hang-Power-Clean Intensities on the Maximum Dynamic Strength, Vertical Jump, and Sprint Performance of Female Handball Players	Exclusion - Irrelevant to Research Topic, Registration Protocol, Reviews, Theses, Patents, Books, Conference Papers
185	S. S. Shedge; S. U. Ramteke	2024	Effect of Plyometric Training versus Swiss Ball Training on Core Strength, Agility and Dynamic Balance in Recreational Badminton Players: a Research Protocol	Exclusion - Irrelevant to Research Topic, Registration Protocol, Reviews, Theses, Patents, Books, Conference Papers
186	S. K. Sharma; S. Saiyad; R. Nandwani	2013	Effect of Plyometric Training on Long Jump Performance in Athletes	Exclusion - Irrelevant to Research Topic, Registration Protocol, Reviews, Theses, Patents, Books, Conference Papers
187	S. Schmid; M. Moffat; G. M. Gutierrez	2010	Effect of knee joint cooling on the electromyographic activity of lower extremity muscles during a plyometric exercise	Exclusion - Irrelevant to Research Topic, Registration Protocol, Reviews, Theses, Patents, Books, Conference Papers
188	S. Sasaki; E. Tsuda; Y. Yamamoto; S. Maeda; Y. Kimura; Y. Fujita; Y. Ishibashi	2019	Core-Muscle Training and Neuromuscular Control of the Lower Limb and Trunk	Exclusion - Irrelevant to Research Topic, Registration Protocol, Reviews, Theses, Patents, Books, Conference Papers
189	M. Şahin	2023	The Effect of 8 Weeks of Pliometric Training on Muscle Strength, Jumping Performance, Balance and Agility in Young Women's Volleyball Players	Exclusion - Irrelevant to Research Topic, Registration Protocol, Reviews, Theses, Patents, Books, Conference Papers
190	R. Robinson		Apparatus for plyometrics training has inclined surface extending from top surface toward ground at angle for contact with at least one foot of trainer	Exclusion - Irrelevant to Research Topic, Registration Protocol, Reviews, Theses, Patents, Books, Conference Papers
191	B. M. Roberts; C. E. Sczuroski; A. R. Caldwell; D. J. Zeppetelli; N. I. Smith; V. P. Pecorelli; J. A. Gwin; J. M. Hughes; J. S. Staab	2024	NSAIDs do not prevent exercise-induced performance deficits or alleviate muscle soreness: a placebo-controlled randomized, double-blinded, cross-over study	Exclusion - Irrelevant to Research Topic, Registration Protocol, Reviews, Theses, Patents, Books, Conference Papers
192	M. R. Rhea; M. D. Peterson; K. T. Lunt; F. N. Ayllón	2008	The effectiveness of resisted jump training on the VertiMax in high school athletes	Exclusion - Irrelevant to Research Topic, Registration Protocol, Reviews, Theses, Patents, Books, Conference Papers
193	N. A. Ratamess; W. J. Kraemer; J. S. Volek; D. N. French; M. R. Rubin; A. L. Gómez; R. U. Newton; C. M. Maresh	2007	The effects of ten weeks of resistance and combined plyometric/sprint training with the Meridian Elyte athletic shoe on muscular performance in women	Exclusion - Irrelevant to Research Topic, Registration Protocol, Reviews, Theses, Patents, Books, Conference Papers
194	O. Prieske; H. Chaabene; C. Puta; D. G. Behm; D. Busch; U. Granacher	2019	Effects of Drop Height on Jump Performance in Male and Female Elite Adolescent Handball Players	Exclusion - Irrelevant to Research Topic, Registration Protocol, Reviews, Theses, Patents, Books, Conference Papers
195	T. Pelzer; B. Ullrich; S. Endler; C. Rasche; M. Pfeiffer	2018	A biomechanical comparison of countermovement performance after short-term traditional and daily-undulated loaded vertical jump training	Exclusion - Irrelevant to Research Topic, Registration Protocol, Reviews, Theses, Patents, Books, Conference Papers
196	D. J. Oranchuk; T. L. Robinson; Z. J. Switaj; E. J. Drinkwater	2019	Comparison of the Hang High Pull and Loaded Jump Squat for the Development of Vertical Jump and Isometric Force-Time Characteristics	Exclusion - Irrelevant to Research Topic, Registration Protocol, Reviews, Theses, Patents, Books, Conference Papers
197	E. Nyman; C. W. Armstrong	2015	Real-time feedback during drop landing training improves subsequent frontal and sagittal plane knee kinematics	Exclusion - Irrelevant to Research Topic, Registration Protocol, Reviews, Theses, Patents, Books, Conference Papers
198	M. Norum; L. C. Risvang; T. Bjørnsen; L. Dimitriou; P. O. Rønning; M. Bjørgen; T. Raastad	2020	Caffeine increases strength and power performance in resistance-trained females during early follicular phase	Exclusion - Irrelevant to Research Topic, Registration Protocol, Reviews, Theses, Patents, Books, Conference Papers
199	Nct	2024	Effects of Ladder Training Versus Plyometric Training Program	Exclusion - Irrelevant to Research Topic, Registration Protocol, Reviews, Theses, Patents, Books, Conference Papers
200	Nct	2024	Effects of Ladder Training Versus Plyometric	Exclusion - Irrelevant to Research Topic, Registration Protocol, Reviews, Theses, Patents, Books, Conference Papers
201	Nct	2024	Effect of Weekly Plyometric Training Frequency on Youth Female Basketball Players: a Comparison of Two vs. Four Sessions	Exclusion - Irrelevant to Research Topic, Registration Protocol, Reviews, Theses, Patents, Books, Conference Papers
202	Nct	2024	Combined Effects of Plyometric and Endurance Training Among Female Hockey Players	Exclusion - Irrelevant to Research Topic, Registration Protocol, Reviews, Theses, Patents, Books, Conference Papers
203	Nct	2024	Plyometric Training Based on Motor Imagery and Action Observation in Female Volleyball Players	Exclusion - Irrelevant to Research Topic, Registration Protocol, Reviews, Theses, Patents, Books, Conference Papers
204	Nct	2024	Effects of Plyometric Exercises in Female Fast Bowlers	Exclusion - Irrelevant to Research Topic, Registration Protocol, Reviews, Theses, Patents, Books, Conference Papers
205	Nct	2024	A Randomized Crossover Study on Diverse Training Methods to Enhance University Athletes' Performance and Health	Exclusion - Irrelevant to Research Topic, Registration Protocol, Reviews, Theses, Patents, Books, Conference Papers
206	Nct	2024	Plyometric and Stability Exercise Protocol in Female Basketball Players	Exclusion - Irrelevant to Research Topic, Registration Protocol, Reviews, Theses, Patents, Books, Conference Papers
207	Nct	2023	Functional and Performance Effects of a 4-week Weightlifting Program in Highly Trained Adolescent Basketball Athletes	Exclusion - Irrelevant to Research Topic, Registration Protocol, Reviews, Theses, Patents, Books, Conference Papers
208	Nct	2023	The Effects of Plyometric on Physical Fitness and Technical Skills of Football Players	Exclusion - Irrelevant to Research Topic, Registration Protocol, Reviews, Theses, Patents, Books, Conference Papers
209	Nct	2022	Core Strength Training on Anaerobic Power And Core Strength in Basketball Players	Exclusion - Irrelevant to Research Topic, Registration Protocol, Reviews, Theses, Patents, Books, Conference Papers
210	Nct	2021	Effectiveness of 6 Weeks Plyometric Training on Agility Among University Male Students	Exclusion - Irrelevant to Research Topic, Registration Protocol, Reviews, Theses, Patents, Books, Conference Papers
211	Nct	2020	Plyometric Exercises in Ankle Range of Motion and Sural Triceps Strength in the Jump in Basketball Players	Exclusion - Irrelevant to Research Topic, Registration Protocol, Reviews, Theses, Patents, Books, Conference Papers
212	G. D. Myer; B. W. Stroube; C. A. DiCesare; J. L. Brent; K. R. Ford; R. S. Heidt; T. E. Hewett	2013	Augmented feedback supports skill transfer and reduces high-risk injury landing mechanics: a double-blind, randomized controlled laboratory study	Exclusion - Irrelevant to Research Topic, Registration Protocol, Reviews, Theses, Patents, Books, Conference Papers
213	G. D. Myer; K. R. Ford; S. G. McLean; T. E. Hewett	2006	The effects of plyometric versus dynamic stabilization and balance training on lower extremity biomechanics	Exclusion - Irrelevant to Research Topic, Registration Protocol, Reviews, Theses, Patents, Books, Conference Papers
214	T. Muehlbauer; V. Wagner; D. Brueckner; S. Schedler; G. Schwiertz; R. Kiss; M. Hagen	2019	Effects of a blocked versus an alternated sequence of balance and plyometric training on physical performance in youth soccer players	Exclusion - Irrelevant to Research Topic, Registration Protocol, Reviews, Theses, Patents, Books, Conference Papers
215	N. Mostaghim; M. K. Jahromi; Z. R. Shirazzi; M. Salesi	2016	The effect of quadriceps femoris muscle Kinesio Taping on physical fitness indices in non-injured athletes	Exclusion - Irrelevant to Research Topic, Registration Protocol, Reviews, Theses, Patents, Books, Conference Papers
216	G. Mendez-Rebolledo; R. Figueroa-Ureta; F. Moya-Mura; E. Guzmán-Muñoz; R. Ramirez-Campillo; R. S. Lloyd	2021	The Protective Effect of Neuromuscular Training on the Medial Tibial Stress Syndrome in Youth Female Track-and-Field Athletes: a Clinical Trial and Cohort Study	Exclusion - Irrelevant to Research Topic, Registration Protocol, Reviews, Theses, Patents, Books, Conference Papers
217	G. F. Martel; M. L. Harmer; J. M. Logan; C. B. Parker	2005	Aquatic plyometric training increases vertical jump in female volleyball players	Exclusion - Irrelevant to Research Topic, Registration Protocol, Reviews, Theses, Patents, Books, Conference Papers
218	Y. Makaraci; J. D. Ruiz-Cárdenas; Ö. Pamuk; K. Nas; Z. Demiray; H. Duysak; M. Gruet	2025	Kinesio taping does not enhance jump performance and muscle activity in female athletes	Exclusion - Irrelevant to Research Topic, Registration Protocol, Reviews, Theses, Patents, Books, Conference Papers
219	D. Ma; R. M. Silva; Q. Xu; K. Wang; Z. Zhao	2024	Jumping Interval Training: an Effective Training Method for Enhancing Anaerobic, Aerobic, and Jumping Performances in Aerobic Gymnastics	Exclusion - Irrelevant to Research Topic, Registration Protocol, Reviews, Theses, Patents, Books, Conference Papers
220	F. Li; G. P. Nassis; Y. Shi; G. Han; X. Zhang; B. Gao; H. Ding	2021	Concurrent complex and endurance training for recreational marathon runners: effects on neuromuscular and running performance	Exclusion - Irrelevant to Research Topic, Registration Protocol, Reviews, Theses, Patents, Books, Conference Papers
221	L. B. Lempke; R. S. Johnson; J. D. Schmidt; R. C. Lynall	2020	Clinical versus Functional Reaction Time: implications for Postconcussion Management	Exclusion - Irrelevant to Research Topic, Registration Protocol, Reviews, Theses, Patents, Books, Conference Papers
222	P. Latorre Román; F. J. Villar Macias; F. García Pinillos	2018	Effects of a contrast training programme on jumping, sprinting and agility performance of prepubertal basketball players	Exclusion - Irrelevant to Research Topic, Registration Protocol, Reviews, Theses, Patents, Books, Conference Papers
223	P. Krishnan; K. Krishnan; T. L. Siong	2021	The effect of diagonal exercise and 90° wall dribbling exercise on strength of subscapularis muscle among recreational badminton players	Exclusion - Irrelevant to Research Topic, Registration Protocol, Reviews, Theses, Patents, Books, Conference Papers
224	A. Konrad; W. Seiberl; M. Tilp; D. Holzer; F. K. Paternoster	2024	What to stretch? - Isolated proprioceptive neuromuscular facilitation stretching of either quadriceps or triceps surae followed by post-stretching activities alters tissue stiffness and jump performance	Exclusion - Irrelevant to Research Topic, Registration Protocol, Reviews, Theses, Patents, Books, Conference Papers
225	M. Khatoon; S. Thiyagarajan	2021	Comparative Study to Find out the Effectiveness of Core Strengthening Training (Pilates) versus Plyometric training to Promote Dynamic Balance and Agility in Elite Indian Badminton Players	Exclusion - Irrelevant to Research Topic, Registration Protocol, Reviews, Theses, Patents, Books, Conference Papers
226	K. Katsikari; E. Bassa; D. Skoufas; S. Lazaridis; C. Kotzamanidis; D. A. Patikas	2020	Kinetic and Kinematic Changes in Vertical Jump in Prepubescent Girls After 10 Weeks of Plyometric Training	Exclusion - Irrelevant to Research Topic, Registration Protocol, Reviews, Theses, Patents, Books, Conference Papers
227	D. S. Kale; N. Sidhaye-Bhadbhade	2024	Simple Randomised Controlled Trial Comparison of Effect of Suspension Training and Plyometric Training on Dynamic Balance and Vertical Jump in Competitive Basketball Players	Exclusion - Irrelevant to Research Topic, Registration Protocol, Reviews, Theses, Patents, Books, Conference Papers
228	R. L. Jensen; W. P. Ebben	2007	Quantifying plyometric intensity via rate of force development, knee joint, and ground reaction forces	Exclusion - Irrelevant to Research Topic, Registration Protocol, Reviews, Theses, Patents, Books, Conference Papers
229	P. R. Jaiswal; S. U. Ramteke	2024	Effect of Kettlebell Training versus Plyometric Training on Agility, Static Balance and Dynamic Balance in Volleyball Players: a Research Protocol of an Experimental Study	Exclusion - Irrelevant to Research Topic, Registration Protocol, Reviews, Theses, Patents, Books, Conference Papers
230	Isrctn	2014	Sports injury prevention in youth football	Exclusion - Irrelevant to Research Topic, Registration Protocol, Reviews, Theses, Patents, Books, Conference Papers
231	Irct20230914059431N	2024	Investigating and comparing the effect of plyometric exercises with feedback with combined exercises (neuromuscular-central stability) on the maximum knee flexion angle,the maximum vertical ground reaction force in landing and balance	Exclusion - Irrelevant to Research Topic, Registration Protocol, Reviews, Theses, Patents, Books, Conference Papers
232	Irct201207184203N	2012	Exersice and Balance	Exclusion - Irrelevant to Research Topic, Registration Protocol, Reviews, Theses, Patents, Books, Conference Papers
233	A. Hopper; E. E. Haff; O. R. Barley; C. Joyce; R. S. Lloyd; G. G. Haff	2017	Neuromuscular Training Improves Movement Competency and Physical Performance Measures in 11-13-Year-Old Female Netball Athletes	Exclusion - Irrelevant to Research Topic, Registration Protocol, Reviews, Theses, Patents, Books, Conference Papers
234	C. Helland; E. Hole; E. Iversen; M. C. Olsson; O. Seynnes; P. A. Solberg; G. Paulsen	2017	Training Strategies to Improve Muscle Power: is Olympic-style Weightlifting Relevant?	Exclusion - Irrelevant to Research Topic, Registration Protocol, Reviews, Theses, Patents, Books, Conference Papers
235	A. J. Harrison; P. Byrne; S. Sundar	2019	The effects of added mass on the biomechanics and performance of countermovement jumps	Exclusion - Irrelevant to Research Topic, Registration Protocol, Reviews, Theses, Patents, Books, Conference Papers
236	M. Hammami; R. Ramirez-Campillo; N. Gaamouri; G. Aloui; R. J. Shephard; M. S. Chelly	2019	Effects of a Combined Upper- and Lower-Limb Plyometric Training Program on High-Intensity Actions in Female U14 Handball Players	Exclusion - Irrelevant to Research Topic, Registration Protocol, Reviews, Theses, Patents, Books, Conference Papers
237	M. Hammami; N. Gaamouri; K. Suzuki; R. J. Shephard; M. S. Chelly	2020	Effects of Upper and Lower Limb Plyometric Training Program on Components of Physical Performance in Young Female Handball Players	Exclusion - Irrelevant to Research Topic, Registration Protocol, Reviews, Theses, Patents, Books, Conference Papers
238	J. Gutiérrez-Hellín; J. J. Salinero; J. Abían-Vicen; F. Areces; B. Lara; C. Gallo; C. Puente; J. Del Coso	2016	Acute consumption of p-synephrine does not enhance performance in sprint athletes	Exclusion - Irrelevant to Research Topic, Registration Protocol, Reviews, Theses, Patents, Books, Conference Papers
239	M. C. M. Fraga	2024	Análise do Efeito de Treino Após a Aplicação de um Programa de Treino Pliométrico em Atletas Femininas e Masculinos de AndebolAnalysis of the Training Effect After Applying a Plyometric Training Program in Female and Male Handball Athletes	Exclusion - Irrelevant to Research Topic, Registration Protocol, Reviews, Theses, Patents, Books, Conference Papers
240	B. Fonda; N. Sarabon	2015	Effects of intermittent lower-body negative pressure on recovery after exercise-induced muscle damage	Exclusion - Irrelevant to Research Topic, Registration Protocol, Reviews, Theses, Patents, Books, Conference Papers
241	P. Floría; A. Sánchez-Sixto; A. J. Harrison	2019	Application of the principal component waveform analysis to identify improvements in vertical jump performance	Exclusion - Irrelevant to Research Topic, Registration Protocol, Reviews, Theses, Patents, Books, Conference Papers
242	E. Flórez-Gil; N. Mateus; J. Sampaio; E. Abade	2025	Examining the impact of different re-warm-up strategies on non-starter basketball players' physical performance	Exclusion - Irrelevant to Research Topic, Registration Protocol, Reviews, Theses, Patents, Books, Conference Papers
243	A. D. Faigenbaum; G. D. Myer; A. Farrell; T. Radler; M. Fabiano; J. Kang; N. Ratamess; J. Khoury; T. E. Hewett	2014	Integrative neuromuscular training and sex-specific fitness performance in 7-year-old children: an exploratory investigation	Exclusion - Irrelevant to Research Topic, Registration Protocol, Reviews, Theses, Patents, Books, Conference Papers
244	W. P. Ebben; C. Simenz; R. L. Jensen	2008	Evaluation of plyometric intensity using electromyography	Exclusion - Irrelevant to Research Topic, Registration Protocol, Reviews, Theses, Patents, Books, Conference Papers
245	E. Dell'Antonio; M. Hubert; C. M. da Silva Lopes; C. Ruschel; H. Roesler; E. Cadori	2023	Effect of land- and aquatic-based plyometrics on spike and block reaches in young volleyball players: a pilot study	Exclusion - Irrelevant to Research Topic, Registration Protocol, Reviews, Theses, Patents, Books, Conference Papers
246	E. S. de Villarreal; M. Izquierdo; J. J. Gonzalez-Badillo	2011	Enhancing jump performance after combined vs. maximal power, heavy-resistance, and plyometric training alone	Exclusion - Irrelevant to Research Topic, Registration Protocol, Reviews, Theses, Patents, Books, Conference Papers
247	E. S. de Villarreal; J. J. González-Badillo; M. Izquierdo	2008	Low and moderate plyometric training frequency produces greater jumping and sprinting gains compared with high frequency	Exclusion - Irrelevant to Research Topic, Registration Protocol, Reviews, Theses, Patents, Books, Conference Papers
248	Ctri	2024	Advanced exercises to improve ankle stability and overall performance in volleyball players	Exclusion - Irrelevant to Research Topic, Registration Protocol, Reviews, Theses, Patents, Books, Conference Papers
249	Ctri	2023	A training to improve balance,change in direction and jump performance in collegiate jumpers	Exclusion - Irrelevant to Research Topic, Registration Protocol, Reviews, Theses, Patents, Books, Conference Papers
250	Ctri	2023	to check Effects of core stabilize exercise versus jumping exercise on speed, agility and endurance in college level cricket players: a comparative study	Exclusion - Irrelevant to Research Topic, Registration Protocol, Reviews, Theses, Patents, Books, Conference Papers
251	Ctri	2021	Plyometrics Versus Pilates in Female Recreational Badminton Players	Exclusion - Irrelevant to Research Topic, Registration Protocol, Reviews, Theses, Patents, Books, Conference Papers
252	C. F. Chen; C. Y. Chuang; C. C. Wang; S. A. Liu; H. W. Chang; K. H. Chan	2024	Lower Repetition Induces Similar Postactivation Performance Enhancement to Repetition Maximum After a Single Set of Heavy-Resistance Exercise	Exclusion - Irrelevant to Research Topic, Registration Protocol, Reviews, Theses, Patents, Books, Conference Papers
253	R. Chaturvedi; M. Muwal; S. Joshi; M. Bagri; V. Rani	2023	Effect of short duration plyometric training on vertical jump and sprint speed in volleyball players	Exclusion - Irrelevant to Research Topic, Registration Protocol, Reviews, Theses, Patents, Books, Conference Papers
254	A. Chaouachi; R. Hammami; S. Kaabi; K. Chamari; E. J. Drinkwater; D. G. Behm	2014	Olympic weightlifting and plyometric training with children provides similar or greater performance improvements than traditional resistance training	Exclusion - Irrelevant to Research Topic, Registration Protocol, Reviews, Theses, Patents, Books, Conference Papers
255	H. Chaabene; Y. Negra; S. Sammoud; J. Moran; R. Ramirez-Campillo; U. Granacher; O. Prieske	2021	The Effects of Combined Balance and Complex Training Versus Complex Training Only on Measures of Physical Fitness in Young Female Handball Players	Exclusion - Irrelevant to Research Topic, Registration Protocol, Reviews, Theses, Patents, Books, Conference Papers
256	A. Carpentier; N. Olbrechts; S. Vieillevoye; J. R. Poortmans	2015	β-Alanine supplementation slightly enhances repeated plyometric performance after high-intensity training in humans	Exclusion - Irrelevant to Research Topic, Registration Protocol, Reviews, Theses, Patents, Books, Conference Papers
257	K. Carlson; M. Magnusen; P. Walters	2009	Effect of various training modalities on vertical jump	Exclusion - Irrelevant to Research Topic, Registration Protocol, Reviews, Theses, Patents, Books, Conference Papers
258	P. K. Canavan; J. D. Vescovi	2004	Evaluation of power prediction equations: peak vertical jumping power in women	Exclusion - Irrelevant to Research Topic, Registration Protocol, Reviews, Theses, Patents, Books, Conference Papers
259	C. Cabrejas; M. Solana-Tramunt; J. Morales; A. Nieto; A. Bofill; E. Carballeira; E. Pierantozzi	2023	The Effects of an Eight-Week Integrated Functional Core and Plyometric Training Program on Young Rhythmic Gymnasts' Explosive Strength	Exclusion - Irrelevant to Research Topic, Registration Protocol, Reviews, Theses, Patents, Books, Conference Papers
260	D. G. Burt; C. Twist	2011	The effects of exercise-induced muscle damage on cycling time-trial performance	Exclusion - Irrelevant to Research Topic, Registration Protocol, Reviews, Theses, Patents, Books, Conference Papers
261	I. Bouteraa; Y. Negra; R. J. Shephard; M. S. Chelly	2020	Effects of Combined Balance and Plyometric Training on Athletic Performance in Female Basketball Players	Exclusion - Irrelevant to Research Topic, Registration Protocol, Reviews, Theses, Patents, Books, Conference Papers
262	R. C. Blagrove; L. P. Howe; E. J. Cushion; A. Spence; G. Howatson; C. R. Pedlar; P. R. Hayes	2018	Effects of Strength Training on Postpubertal Adolescent Distance Runners	Exclusion - Irrelevant to Research Topic, Registration Protocol, Reviews, Theses, Patents, Books, Conference Papers
263	J. Berger; O. Ludwig; S. Becker; M. Backfisch; W. Kemmler; M. Fröhlich	2020	Effects of an Impulse Frequency Dependent 10-Week Whole-body Electromyostimulation Training Program on Specific Sport Performance Parameters	Exclusion - Irrelevant to Research Topic, Registration Protocol, Reviews, Theses, Patents, Books, Conference Papers
264	T. A. Benesh	1989	A comparison of two plyometric training techniques	Exclusion - Irrelevant to Research Topic, Registration Protocol, Reviews, Theses, Patents, Books, Conference Papers
265	A. Belamjahad; C. Tourny; N. Jebabli; C. C. T. Clark; I. Laher; A. C. Hackney; U. Granacher; H. Zouhal	2024	Effects of a Preseason Neuromuscular Training Program vs. an Endurance-Dominated Program on Physical Fitness and Injury Prevention in Female Soccer Players	Exclusion - Irrelevant to Research Topic, Registration Protocol, Reviews, Theses, Patents, Books, Conference Papers
266	E. Bassa; A. C. Lola; A. Melliou; M. Prassa; G. Stavropoulou; N. Ziogas	2024	Agility Ladder Training Combined With Plyometric or Multidirectional Speed Drills: short-Term Adaptations on Jump, Speed, and Change of Direction Performance in Young Female Volleyball Players	Exclusion - Irrelevant to Research Topic, Registration Protocol, Reviews, Theses, Patents, Books, Conference Papers
267	Actrn	2016	Bodyweight neuromuscular training and lower limbs injuries in female basketball players	Exclusion - Irrelevant to Research Topic, Registration Protocol, Reviews, Theses, Patents, Books, Conference Papers
