# Supplementary material for: From a female perspective: plyometric training’s impact on jump, sprint, and change-of-direction performance in adult female athletes—a systematic review and meta-analysis
Source: Front Physiol. 2025 Sep 15;16:1633089. doi: 10.3389/fphys.2025.1633089 (PMC12477254; doi:10.3389/fphys.2025.1633089)
Supplement: Supplementary file 2 [file Table3.xlsx]

## Sheet: Sheet1
Study Information	Field	First Extraction	Recheck	Final Decision
Study Identification	Author, Year		Checked by: ______ (e.g., J.Y)	Included/Excluded: ______ (Reason: ______)
Sample & Demographics	Sex Distribution		Discrepancy: □ None □ Yes (Brief: ______)	Resolution: ______ (Negotiator/Arbitrator: ______)
	Sample Size (PT/CON)	PT: ______; CON: ______	Discrepancy: □ None □ Yes (Brief: ______)	Resolution: ______ (Negotiator/Arbitrator: ______)
	Age (PT/CON) (M±SD)	PT: M=, SD=; CON: M=, SD=	Discrepancy: □ None □ Yes (Brief: ______)	Resolution: ______ (Negotiator/Arbitrator: ______)
	Competitive Level	e.g., Amateur/Professional	Discrepancy: □ None □ Yes (Brief: ______)	Resolution: ______ (Negotiator/Arbitrator: ______)
Interventions	Experimental Group (PT)	- Content: ______	Discrepancy: □ None □ Yes (Brief: ______)	Resolution: ______ (Negotiator/Arbitrator: ______)
		- Duration: ______
		- Frequency: ______
	Control Group (CON)	- Content: ______	Discrepancy: □ None □ Yes (Brief: ______)	Resolution: ______ (Negotiator/Arbitrator: ______)
		- Duration: ______
Outcome Data	PT - Pre - test (M±SD)	M=, SD=	Discrepancy: □ None □ Yes (Brief: ______)	Resolution: ______ (Negotiator/Arbitrator: ______)
	PT - Post - test (M±SD)	M=, SD=	Discrepancy: □ None □ Yes (Brief: ______)	Resolution: ______ (Negotiator/Arbitrator: ______)
	CON - Pre - test (M±SD)	M=, SD=	Discrepancy: □ None □ Yes (Brief: ______)	Resolution: ______ (Negotiator/Arbitrator: ______)
	CON - Post - test (M±SD)	M=, SD=	Discrepancy: □ None □ Yes (Brief: ______)	Resolution: ______ (Negotiator/Arbitrator: ______)
Other Notes
