# Supplementary material for: From a female perspective: plyometric training’s impact on jump, sprint, and change-of-direction performance in adult female athletes—a systematic review and meta-analysis
Source: Front Physiol. 2025 Sep 15;16:1633089. doi: 10.3389/fphys.2025.1633089 (PMC12477254; doi:10.3389/fphys.2025.1633089)
Supplement: Supplementary file 4 [file Table4.xlsx]

## Sheet: Jump Performance
Study ommited Coef. [95% Conf. Interval]
Campo 2009 .50116241 .32404736 .67827749
Sánchez-Sixto 2021 .59174836 .33917689 .84431976
Rosas 2017 .59162015 .34085658 .84238374
Ramírez-Campillo 2015.58234811 .32534614 .8393501
Ramírez-Campillo 2015（A: CMJa）.58742321.33068064.84416574
Ramirez-Campillo 2018（PJT-1）.58775657.33694598 .8385672
Ramirez-Campillo 2018（PJT-2）.58651841.33553737 .83749944
Ozbar 2014 .55635107 .30839464 .80430746
Ozbar 2015 .50170016 .30466342 .69873691
Nonnato 2022 .58256537 .3309156 .8342151
Maciejczyk 2021 .58876294 .33743978 .84008616
Kale 2016 .58296156 .33044556 .83547753
Gjinovci 2017 .56432384 .30930349 .81934422
Fischetti 2019 .58558923 .33086839 .84031004
Cherni 2021 .59302974 .33975682 .84630263
Rosas 2017 .5864436 .33479908 .83808815
Nonnato 2022 .59718102 .34846938 .84589267
Maciejczyk 2021 .58929312 .33805969 .84052658
Kale 2016 .58413106 .3316766 .83658552
Cherni 2021 .57177562 .3179158 .82563537
Ozbar 2014 .57864583 .32638046 .83091116
Ozbar 2015 .5714373 .31925428 .82362026
Nonnato 2022 .60169369 .35511038 .84827697
Gjinovci 2017 .58519834 .32769737 .84269935
Combined .57556625 .3334147 .8177178

## Sheet: Sprint Performance
Study ommited | Coef. [95% Conf. Interval]
-------------------+----------------------------------------------------------
Cherni 2021 | -.56300759 -.86686486 -.25915039
Rosas 2017 | -.58779836 -.88845062 -.28714606
Ramírez-Campillo 2015|-.51450896 -.79313999 -.23587796
Ozbar 2014 | -.55097115 -.84521461 -.25672773
Ozbar 2015 | -.5781281 -.8808428 -.27541336
Ozbar 2015 | -.5428431 -.8335771 -.25210908
Ozbar 2015 | -.54872924 -.84320056 -.25425801
Nonnato 2022 | -.54731905 -.83757848 -.2570596
Nonnato 2022 | -.57522285 -.87552381 -.27492189
Kale 2016 | -.64441472 -.9144786 -.37435082
Kale 2016 | -.65608633 -.91193312 -.40023956
Kale 2016 | -.62927967 -.9131555 -.34540391
Gjinovci 2017 | -.55997914 -.86879367 -.25116464
Cherni 2021 | -.6058892 -.90715873 -.30461961
Cherni 2021 | -.59542865 -.89977092 -.29108635
-------------------+----------------------------------------------------------
Combined | -.58021488 -.86260394 -.29782583

## Sheet: COD Performance
Rosas 2017 | -.85135043 -1.219293 -.48340794
Ramírez-Campillo 2015|-.81120199 -1.2133788 -.40902516
Nonnato 2022 | -.83937591 -1.2054487 -.47330308
Maciejczyk 2021 | -.89274496 -1.2619454 -.52354455
Fischetti 2019 | -.90601069 -1.2933984 -.51862299
Cherni 2021 | -.75581765 -1.1345184 -.37711692
-------------------+----------------------------------------------------------
Combined | -.84335614 -1.1883729 -.49833936
